# Supplementary material for: Design and Analysis of Native Photorespiration Gene Motifs of Promoter Untranslated Region Combinations Under Short Term Abiotic Stress Conditions
Source: Front Plant Sci. 2022 Feb 16;13:828729. doi: 10.3389/fpls.2022.828729 (PMC8888687; doi:10.3389/fpls.2022.828729)
Supplement: Supplementary Table S1 — Details of L0, L1 and L2 plasmids used in this study. [file Table_1.XLSX]

## Sheet: sequence of L0 modules
	Name	Sequence	Nomenclature used in the paper	Link for benchling	Description
	Sequences of control gene fragments (Linear fragments)
	pL0M-P-minimal promoter	cactctgtggtctcatcccGCGTGTCGTTTTAGTGAGGTCCCCGCATAGCTGAACATCTATATAAGGTTTTGCTATTCATTGAAAGCAGTAGTGACTGATTTGTATATAATGtacttgagaccacgaagtg	MP; linear fraagment	https://benchling.com/s/seq-dLChU41XYw5NRJG1N00f	minimal promoter
	pL0M-P-35SCE	cactctgtggtctcaggagGTGTACAGGGCTCACTCTGACGTAAGGGATGACGCACAGGTTGTCTGCACCTCACATGTACTATATAAGGTTTTGCTATTCATTGAAAGCAGTAGTGACTGATTTGTATATAtacttgagaccacgaagtg	35SCE; linear fraagment	https://benchling.com/s/seq-BczFXwKTjk3j1k0hIqph	CaMV35S with single cis-regulatory elements
	pL0M-SC-NanoLUC	CACTCTGTGGTCTCAAATGGTGTTTACCCTGGAGGACTTTGTAGGTGATTGGCGACAAACTGCCGGGTATAATCTCGACCAAGTCCTTGAACAAGGTGGGGTGTCAAGCTTGTTTCAGAATTTAGGTGTTTCAGTCACACCCATACAAAGAATCGTACTTTCTGGCGAGAACGGGTTGAAAATCGACATCCATGTAATTATACCCTACGAAGGGTTATCTGGTGACCAAATGGGGCAGATTGAGAAAATCTTCAAAGTTGTTTACCCGGTCGATGATCATCACTTCAAGGTAATATTACATTACGGTACACTGGTGATTGACGGTGTGACTCCGAACATGATAGACTACTTTGGCCGTCCCTATGAAGGCATAGCCGTCTTTGATGGTAAGAAAATTAC…	Nano luciferase; linear fraagment	https://benchling.com/s/seq-3KQnlmH2cSaygZyqDqgB	internal control reporter
	Promoter sequences (Linear fragments)
	pL0M-P-WY7	cactctgtggtctcaggagATTGGAGGTTTCTACAGCCTTTCTGCCAGCCACTCTATTGCATTCTCTAATAGTTTCGATCTCCAATCTCCCCCATTTAGTCCAAAAGTCTGTGGGGCTTTTTTTTTCTAAATCTTTTAGTTATTTTGTTAGTTAGTTGGTGTCACTATCCTGTTTTTTAGGGGCCTATTATCCGAATTTTGATGAATTGTGATTGGATGTAATCGGTTTATATATTTCCAACATTAAAAAGCAAAACTTCAGACAAGCGtacttgagaccacgaagtg	WY7 fungal pormoter; linear fraagment	https://benchling.com/s/seq-aHSJVkoFBsyVqkm1LriF	constitutive fungal promoter
	pL0M-P-Serine carboxypeptidase III	cactctgtggtctcaggagATAGGCAACCGTGGACTTCTTCACTAGCTCATCGAGATAGCAATGCCACTAGCTAATTTCTTACGTTGTATCTTATTTGTTTTACTTTGGGGCATGACATGGTTAAACCCCATCAAAGAGAAAGTGTTTCATCCACTAGTCAATATACGAATTCATTCGAATTTATCCCTGTAAATCCTAGTTCTTAGGATGAACTGGTGTAATAAACAGCAAAAAAAAAAAAAAAAAAAAAATCTGGAATCATTCGACCACCTCAATAAACTAAAGCTACCAATTACCACAATATGTGAAGCATATCCACTTAGATATAAAAGATAAAAGTAAACAAATATTAAAATTTCATATGCACGCATAGGAAACTCATGATCTTATCTTTTAAA…	AtSCP30; linear fragment	https://benchling.com/s/seq-fY2TWvAHZKisqKH2kT6w	constitutive plant derived promoter
	L0 Plasmids
	Viral and bacterial constitutive promoters
	pL0M-P-35S	gtatcagcccgtcatacttgaagctagacaggcttatcttggacaagaagaagatcgcttggcctcgcgcgcagatcagttggaagaatttgtccattacgtaaaaggcgagatcaccaaggtagtcggcaaataactgtcagaccaagtttactcatatatactttagattgatttaaaacttcatttttaatttaaaaggatctaggtgaagatcctttttgataatctcatgaccaaaatcccttaacgtgagttttcgttccactgagcgtcagaccccgtagaaaagatcaaaggatcttcttgagatcctttttttctgcgcgtaatctgctgcttgcaaacaaaaaaaccaccgctaccagcggtggtttgtttgccggatcaagagctacc…	P35SFL	https://benchling.com/s/seq-6nkqkn9NONJH23jkOjJN	constitutive viral promoter 35SCaMV
	pL0M-PU-35S(short)	CTAAATTGTAAGCGTTAATATTTTGTTAAAATTCGCGTTAAATTTTTGTTAAATCAGCTCATTTTTTAACCAATAGGCCGAAATCGGCAAAATCCCTTATAAATCAAAAGAATAGACCGAGATAGGGTTGAGTGGCCGCTACAGGGCGCTCCCATTCGCCATTCAGGCTGCGCAACTGTTGGGAAGGGCGTTTCGGTGCGGGCCTCTTCGCTATTACGCCAGCTGGCGAAAGGGGGATGTGCTGCAAGGCGATTAAGTTGGGTAACGCCAGGGTTTTCCCAGTCACGACGTTGTAAAACGACGGCCAGTGAGCGCGACGTAATACGACTCACTATAGGGCGAATTGGCGGAAGGCCGTCAAGGCCACGTGTCTTGTCCAGAGCTCCACTCTGTGGTCTC…	PU35S	https://benchling.com/s/seq-rtV00pjSeCHeM6YOJDUw	constitutive viral promoter 35SCaMV (short)
	pL0M-PU-pNOS	CTAAATTGTAAGCGTTAATATTTTGTTAAAATTCGCGTTAAATTTTTGTTAAATCAGCTCATTTTTTAACCAATAGGCCGAAATCGGCAAAATCCCTTATAAATCAAAAGAATAGACCGAGATAGGGTTGAGTGGCCGCTACAGGGCGCTCCCATTCGCCATTCAGGCTGCGCAACTGTTGGGAAGGGCGTTTCGGTGCGGGCCTCTTCGCTATTACGCCAGCTGGCGAAAGGGGGATGTGCTGCAAGGCGATTAAGTTGGGTAACGCCAGGGTTTTCCCAGTCACGACGTTGTAAAACGACGGCCAGTGAGCGCGACGTAATACGACTCACTATAGGGCGAATTGGCGGAAGGCCGTCAAGGCCACGTGTCTTGTCCAGAGCTCCACTCTGTGGTCTC…	PUpNos	https://benchling.com/s/seq-HVaAAkjzyKQctMzjroCY	constitutive bacterial promoter nopaline synthase gene
	pL0M-PU-pMas	CTAAATTGTAAGCGTTAATATTTTGTTAAAATTCGCGTTAAATTTTTGTTAAATCAGCTCATTTTTTAACCAATAGGCCGAAATCGGCAAAATCCCTTATAAATCAAAAGAATAGACCGAGATAGGGTTGAGTGGCCGCTACAGGGCGCTCCCATTCGCCATTCAGGCTGCGCAACTGTTGGGAAGGGCGTTTCGGTGCGGGCCTCTTCGCTATTACGCCAGCTGGCGAAAGGGGGATGTGCTGCAAGGCGATTAAGTTGGGTAACGCCAGGGTTTTCCCAGTCACGACGTTGTAAAACGACGGCCAGTGAGCGCGACGTAATACGACTCACTATAGGGCGAATTGGCGGAAGGCCGTCAAGGCCACGTGTCTTGTCCAGAGCTCCACTCTGTGGTCTC…	PUpMas	https://benchling.com/s/seq-FAVwG4ES0AlMuDSZ0bFs	constitutive bacterial promotermannopine synthase gene
	pL0M-P-pNOS	gtggctcttcagtggacgaaagggcctcgtgatacgcctatttttataggttaatgtcatgataataatggtttcttagacgtcaggtggcacttttcggggaaatgtgcgcggaacccctatttgtttatttttctaaatacattcaaatatgtatccgctcatgagacaataaccctgataaatgcttcaataatattgaaaaaggaagagtatgcgctcacgcaactggtccagaaccttgaccgaacgcagcggtggtaacggcgcagtggcggttttcatggcttgttatgactgtttttttggggtacagtctatgcctcgggcatccaagcagcaagcgcgttacgccgtgggtcgatgtttgatgttatggagcagcaacgatgttacgca…	P-pNOS	https://benchling.com/s/seq-fm0hGYcdUY5HRSxDcM9J	constitutive bacterial promoter nopaline synthase gene
	Plant-derived constitutive promoters (dicots)
	pL0M-PU-AtUBQ10	CACTCTGTGGTCTCAGGAGGACGTCGTTGTGGTTGGTGCTTTCCTTACATTCTGAGCCTCTTTCCTTCTAATCCACTCATCTGCATCTTCTTGTGTCCTTACTAATACCTCATTGGTTCCAAATTCCCTCCCTTTAAGCACCAGCTCGTTTCTGTTCTTCCACAGCCTCCCAAGTATCCAAGGGACTAAAGCCTCCACATTCTTCAGATCAGGATATTCTTGTTTAAGATGTTGAACTCTATGGAGGTTTGTATGAACTGATGATCTAGGACCGGATAAGTTCCCTTCTTCATAGCGAACTTATTCAAAGAATGTTTTGTGTATCATTCTTGTTACATTGTTATTAATGAAAAAATATTATTGGTCATTGGACTGAACACGAGTGTTAAATATGGACCA…	UBQ10	https://benchling.com/s/seq-hSqSeXRRwTCFu7mFWf1f	constitutive plant promoter UBQ10
	pL0M-P-AtAct2	gctagacaggcttatcttggacaagaagaagatcgcttggcctcgcgcgcagatcagttggaagaatttgtccattacgtaaaaggcgagatcaccaaggtagtcggcaaataactgtcagaccaagtttactcatatatactttagattgatttaaaacttcatttttaatttaaaaggatctaggtgaagatcctttttgataatctcatgaccaaaatcccttaacgtgagttttcgttccactgagcgtcagaccccgtagaaaagatcaaaggatcttcttgagatcctttttttctgcgcgtaatctgctgcttgcaaacaaaaaaaccaccgctaccagcggtggtttgtttgccggatcaagagctaccaactctttttccgaaggtaact…	ACT2	https://benchling.com/s/seq-U7CHHKRtD7iiX1lQjJNb	constitutive plant promoter Act2
	pL0M-P-RbcS	aaaggcgagatcaccaaggtagtcggcaaataactgtcagaccaagtttactcatatatactttagattgatttaaaacttcatttttaatttaaaaggatctaggtgaagatcctttttgataatctcatgaccaaaatcccttaacgtgagttttcgttccactgagcgtcagaccccgtagaaaagatcaaaggatcttcttgagatcctttttttctgcgcgtaatctgctgcttgcaaacaaaaaaaccaccgctaccagcggtggtttgtttgccggatcaagagctaccaactctttttccgaaggtaactggcttcagcagagcgcagataccaaatactgtccttctagtgtagccgtagttaggccaccacttcaagaactctgtagca…	RbcS	https://benchling.com/s/seq-EC9sVKjd1YVCQNb7VG1G	constitutive plant promoter RbcS
	Plant-derived constitutive promoters (monocots)
	pL0M-PU-OsAPX	CTAAATTGTAAGCGTTAATATTTTGTTAAAATTCGCGTTAAATTTTTGTTAAATCAGCTCATTTTTTAACCAATAGGCCGAAATCGGCAAAATCCCTTATAAATCAAAAGAATAGACCGAGATAGGGTTGAGTGGCCGCTACAGGGCGCTCCCATTCGCCATTCAGGCTGCGCAACTGTTGGGAAGGGCGTTTCGGTGCGGGCCTCTTCGCTATTACGCCAGCTGGCGAAAGGGGGATGTGCTGCAAGGCGATTAAGTTGGGTAACGCCAGGGTTTTCCCAGTCACGACGTTGTAAAACGACGGCCAGTGAGCGCGACGTAATACGACTCACTATAGGGCGAATTGAAGGAAGGCCGTCAAGGCCGCATCACTCTGTGGTCTCAGGAGGTAAGGTGACA…	OsAPX	https://benchling.com/s/seq-gahGCiB3dioo3TlQCLm9	constitutive plant promoter APX
	pL0M-PU-OsAct1	CTAAATTGTAAGCGTTAATATTTTGTTAAAATTCGCGTTAAATTTTTGTTAAATCAGCTCATTTTTTAACCAATAGGCCGAAATCGGCAAAATCCCTTATAAATCAAAAGAATAGACCGAGATAGGGTTGAGTGGCCGCTACAGGGCGCTCCCATTCGCCATTCAGGCTGCGCAACTGTTGGGAAGGGCGTTTCGGTGCGGGCCTCTTCGCTATTACGCCAGCTGGCGAAAGGGGGATGTGCTGCAAGGCGATTAAGTTGGGTAACGCCAGGGTTTTCCCAGTCACGACGTTGTAAAACGACGGCCAGTGAGCGCGACGTAATACGACTCACTATAGGGCGAATTGAAGGAAGGCCGTCAAGGCCGCATCACTCTGTGGTCTCAGGAGGGTCATTCATA…	OsAct1	https://benchling.com/s/seq-jfxlgUZmQDLB9KWOJWy2	constitutive plant promoter Act1
	pL0M-PU-OsCc1	CTAAATTGTAAGCGTTAATATTTTGTTAAAATTCGCGTTAAATTTTTGTTAAATCAGCTCATTTTTTAACCAATAGGCCGAAATCGGCAAAATCCCTTATAAATCAAAAGAATAGACCGAGATAGGGTTGAGTGGCCGCTACAGGGCGCTCCCATTCGCCATTCAGGCTGCGCAACTGTTGGGAAGGGCGTTTCGGTGCGGGCCTCTTCGCTATTACGCCAGCTGGCGAAAGGGGGATGTGCTGCAAGGCGATTAAGTTGGGTAACGCCAGGGTTTTCCCAGTCACGACGTTGTAAAACGACGGCCAGTGAGCGCGACGTAATACGACTCACTATAGGGCGAATTGGCGGAAGGCCGTCAAGGCCTAGGCGCGCCATGAGCTCCACTCTGTGGTCTCAG…	OsCc1	https://benchling.com/s/seq-YDdMHDArRe3tPSikVekS	constitutive plant promoter Cc1
	pL0M-PU-OsSCP1	CTAAATTGTAAGCGTTAATATTTTGTTAAAATTCGCGTTAAATTTTTGTTAAATCAGCTCATTTTTTAACCAATAGGCCGAAATCGGCAAAATCCCTTATAAATCAAAAGAATAGACCGAGATAGGGTTGAGTGGCCGCTACAGGGCGCTCCCATTCGCCATTCAGGCTGCGCAACTGTTGGGAAGGGCGTTTCGGTGCGGGCCTCTTCGCTATTACGCCAGCTGGCGAAAGGGGGATGTGCTGCAAGGCGATTAAGTTGGGTAACGCCAGGGTTTTCCCAGTCACGACGTTGTAAAACGACGGCCAGTGAGCGCGACGTAATACGACTCACTATAGGGCGAATTGAGTGAAGGCCGTCAAGGCCGCATCACTCTGTGGTCTCAGGAGTTGACTTTTTC…	OsSCP1	https://benchling.com/s/seq-sxYQUy74RArgAwF9p27n	constitutive plant promoter SCP1
	pL0M-PU-PGD1	CTAAATTGTAAGCGTTAATATTTTGTTAAAATTCGCGTTAAATTTTTGTTAAATCAGCTCATTTTTTAACCAATAGGCCGAAATCGGCAAAATCCCTTATAAATCAAAAGAATAGACCGAGATAGGGTTGAGTGGCCGCTACAGGGCGCTCCCATTCGCCATTCAGGCTGCGCAACTGTTGGGAAGGGCGTTTCGGTGCGGGCCTCTTCGCTATTACGCCAGCTGGCGAAAGGGGGATGTGCTGCAAGGCGATTAAGTTGGGTAACGCCAGGGTTTTCCCAGTCACGACGTTGTAAAACGACGGCCAGTGAGCGCGACGTAATACGACTCACTATAGGGCGAATTGAAGGAAGGCCGTCAAGGCCGCATCACTCTGTGGTCTCAGGAGTAGATATGCCG…	OsPGD1	https://benchling.com/s/seq-91HUkZMkAOB31ylcKe7K	constitutive plant promoter PGD1
	pL0M-PU-OsRIGIB	CTAAATTGTAAGCGTTAATATTTTGTTAAAATTCGCGTTAAATTTTTGTTAAATCAGCTCATTTTTTAACCAATAGGCCGAAATCGGCAAAATCCCTTATAAATCAAAAGAATAGACCGAGATAGGGTTGAGTGGCCGCTACAGGGCGCTCCCATTCGCCATTCAGGCTGCGCAACTGTTGGGAAGGGCGTTTCGGTGCGGGCCTCTTCGCTATTACGCCAGCTGGCGAAAGGGGGATGTGCTGCAAGGCGATTAAGTTGGGTAACGCCAGGGTTTTCCCAGTCACGACGTTGTAAAACGACGGCCAGTGAGCGCGACGTAATACGACTCACTATAGGGCGAATTGAAGGAAGGCCGTCAAGGCCGCATCACTCTGTGGTCTCAGGAGATAGCTGTTGT…	OsRIGIB	https://benchling.com/s/seq-ivsmoDSmdF4U21YXEqhq	constitutive plant promoter RIGIB
	pL0M-PU-OsEIF5	CTAAATTGTAAGCGTTAATATTTTGTTAAAATTCGCGTTAAATTTTTGTTAAATCAGCTCATTTTTTAACCAATAGGCCGAAATCGGCAAAATCCCTTATAAATCAAAAGAATAGACCGAGATAGGGTTGAGTGGCCGCTACAGGGCGCTCCCATTCGCCATTCAGGCTGCGCAACTGTTGGGAAGGGCGTTTCGGTGCGGGCCTCTTCGCTATTACGCCAGCTGGCGAAAGGGGGATGTGCTGCAAGGCGATTAAGTTGGGTAACGCCAGGGTTTTCCCAGTCACGACGTTGTAAAACGACGGCCAGTGAGCGCGACGTAATACGACTCACTATAGGGCGAATTGAAGGAAGGCCGTCAAGGCCGCATCACTCTGTGGTCTCAGGAGTTGTTCCACCT…	OsEIF5	https://benchling.com/s/seq-FZdCijQ1WhGn1rQhAazI	constitutive plant promoter EIF5
	pL0M-PU-LjUBI1	CTAAATTGTAAGCGTTAATATTTTGTTAAAATTCGCGTTAAATTTTTGTTAAATCAGCTCATTTTTTAACCAATAGGCCGAAATCGGCAAAATCCCTTATAAATCAAAAGAATAGACCGAGATAGGGTTGAGTGGCCGCTACAGGGCGCTCCCATTCGCCATTCAGGCTGCGCAACTGTTGGGAAGGGCGTTTCGGTGCGGGCCTCTTCGCTATTACGCCAGCTGGCGAAAGGGGGATGTGCTGCAAGGCGATTAAGTTGGGTAACGCCAGGGTTTTCCCAGTCACGACGTTGTAAAACGACGGCCAGTGAGCGCGACGTAATACGACTCACTATAGGGCGAATTGAAGGAAGGCCGTCAAGGCCGCATCACTCTGTGGTCTCAGGAGGGAGAGAGGAT…	LjUBI1	https://benchling.com/s/seq-sT5YiOP6VoIBZUG734Bw	constitutive plant promoter LjUBI1
	pL0M-PU-OsUBI3	CTAAATTGTAAGCGTTAATATTTTGTTAAAATTCGCGTTAAATTTTTGTTAAATCAGCTCATTTTTTAACCAATAGGCCGAAATCGGCAAAATCCCTTATAAATCAAAAGAATAGACCGAGATAGGGTTGAGTGGCCGCTACAGGGCGCTCCCATTCGCCATTCAGGCTGCGCAACTGTTGGGAAGGGCGTTTCGGTGCGGGCCTCTTCGCTATTACGCCAGCTGGCGAAAGGGGGATGTGCTGCAAGGCGATTAAGTTGGGTAACGCCAGGGTTTTCCCAGTCACGACGTTGTAAAACGACGGCCAGTGAGCGCGACGTAATACGACTCACTATAGGGCGAATTGAGTGAAGGCCGTCAAGGCCTAGGCGCGCCATGAGCTCCACTCTGTGGTCTCAG…	OsUBI3	https://benchling.com/s/seq-Ukfy5goTECBJlHgIGEw2	constitutive plant promoter OsUBI3
	Firefly luciferase (L0 plasmid)
	pL0M-SC-LUC	CTAAATTGTAAGCGTTAATATTTTGTTAAAATTCGCGTTAAATTTTTGTTAAATCAGCTCATTTTTTAACCAATAGGCCGAAATCGGCAAAATCCCTTATAAATCAAAAGAATAGACCGAGATAGGGTTGAGTGGCCGCTACAGGGCGCTCCCATTCGCCATTCAGGCTGCGCAACTGTTGGGAAGGGCGTTTCGGTGCGGGCCTCTTCGCTATTACGCCAGCTGGCGAAAGGGGGATGTGCTGCAAGGCGATTAAGTTGGGTAACGCCAGGGTTTTCCCAGTCACGACGTTGTAAAACGACGGCCAGTGAGCGCGACGTAATACGACTCACTATAGGGCGAATTGAAGGAAGGCCGTCAAGGCCGCATCACTCTGTGGTCTCAAATGGAAGATGCCAA…	SC-LUC	https://benchling.com/s/seq-KcM9EQ8jYtZTigi5x3fX	Firely luciferase gene
	5'UTR sequences (linear fragments)
	pL0M-U-5' UTR Synthetic 5S0	cactctgtggtctcatactTTTAAGAGACGCAACCACAACGCTCTAACGCAATCAATCTACATTATATTAAACGTCTCTAAAAaatgtgagaccacgaagtg	U-5S0	https://benchling.com/s/seq-WvGLikRM4OtZqrPGPihg	5S0 (synthetic UTR sequence)
	pL0M-U-5' UTR AGP21	cactctgtggtctcatactTTGGAGAGAAATCATCACAACACAAATCAAAACAAGAATAACAAAATCTTTCTCTTATAAATTCTTATTTCAAGACATCAAAGGAGAAAAGaatgtgagaccacgaagtgg	U-AGP21	https://benchling.com/s/seq-UWWR8qbWZFYc75SXqXKi	AtAGP21
	pL0M-U-5' UTR ADH	cactctgtggtctcatactggtacatcacaatcacacaaaactaacaaaagatcaaaagcaagttcttcactgttgataatgtgagaccacgaagtg	U-AtADH	https://benchling.com/s/seq-Bmg4wNRytQstlBYhi3yu	AtADH
	pL0M-U-5' UTR Cab22L	cactctgtggtctcatactAGACCATCTGGCCTAACAGCACCACAGCTCATTTCTCTATTACTTCAGCCATAACAAAAGAACTCTTTTCTCTTCTTATTAAACCaatgtgagaccacgaagtg	U-Cab22L	https://benchling.com/s/seq-lpA2yGVlwV4exKdjxzaV	Petunia Cab22L
	5' UTR sequences (L0 plasmid)
	pL0M-U-TMV	aatgtgagaccacgaagtggctcttcagtggacgaaagggcctcgtgatacgcctatttttataggttaatgtcatgataataatggtttcttagacgtcaggtggcacttttcggggaaatgtgcgcggaacccctatttgtttatttttctaaatacattcaaatatgtatccgctcatgagacaataaccctgataaatgcttcaataatattgaaaaaggaagagtatgcgctcacgcaactggtccagaaccttgaccgaacgcagcggtggtaacggcgcagtggcggttttcatggcttgttatgactgtttttttggggtacagtctatgcctcgggcatccaagcagcaagcgcgttacgccgtgggtcgatgtttgatgttatggagca…	U-TMV	https://benchling.com/s/seq-8bxMC0nFWNCe2BmPcpPz	viral tobacco mosaic virus
	3' UTR sequences ( L0 plasmids)
	viral and bacterial 3'UTRs
	pL0M-T-35S	acagtatttggtatctgcgctctgctgaagccagttaccttcggaaaaagagttggtagctcttgatccggcaaacaaaccaccgctggtagcggtggtttttttgtttgcaagcagcagattacgcgcagaaaaaaaggatctcaagaagatcctttgatcttttctacggggtctgacgctcagtggaacgaaaactcacgttaagggattttggtcatgagattatcaaaaaggatcttcacctagatccttttaaattaaaaatgaagttttaaatcaatctaaagtatatatgagtaaacttggtctgacagttaccaatgcttaatcagtgaggcacctatctcagcgatctgtctatttcgttcatccatagttgcctgactccccgtcgtg…	35ST	https://benchling.com/s/seq-vaUajPnktKp6aniEIZh4	35ST
	pL0M-T-pNos	gtggctcttcagtggacgaaagggcctcgtgatacgcctatttttataggttaatgtcatgataataatggtttcttagacgtcaggtggcacttttcggggaaatgtgcgcggaacccctatttgtttatttttctaaatacattcaaatatgtatccgctcatgagacaataaccctgataaatgcttcaataatattgaaaaaggaagagtatgcgctcacgcaactggtccagaaccttgaccgaacgcagcggtggtaacggcgcagtggcggttttcatggcttgttatgactgtttttttggggtacagtctatgcctcgggcatccaagcagcaagcgcgttacgccgtgggtcgatgtttgatgttatggagcagcaacgatgttacgca…	pNosT	https://benchling.com/s/seq-zcURqCdNgT54k3Pzc3SL	PmosT
	pL0M-T-pMas	cgcttgagaccacgaagtggctcttcagtggacgaaagggcctcgtgatacgcctatttttataggttaatgtcatgataataatggtttcttagacgtcaggtggcacttttcggggaaatgtgcgcggaacccctatttgtttatttttctaaatacattcaaatatgtatccgctcatgagacaataaccctgataaatgcttcaataatattgaaaaaggaagagtatgcgctcacgcaactggtccagaaccttgaccgaacgcagcggtggtaacggcgcagtggcggttttcatggcttgttatgactgtttttttggggtacagtctatgcctcgggcatccaagcagcaagcgcgttacgccgtgggtcgatgtttgatgttatggagca…	pMasT	https://benchling.com/s/seq-5TzX4Dk4R0ChtXpopnM1	MasT
	pL0M-T-Ocs	gaggaagcggaagagcgcccaatacgcaaaccgcctctccccgcgcgttggccgattcattaatcactctgtggtctcagcttgtcctgctttaatgagatatgcgagaagcctatgatcgcatgatatttgctttcaattctgttgtgcacgttgtaaaaaacctgagcatgtgtagctcagatccttaccgccggtttcggttcattctaatgaatatatcacccgttactatcgtatttttatgaataatattctccgttcaatttactgattgtaccctactacttatatgtacaatattaaaatgaaaacaatatattgtgctgaataggtttatagcgacatctatgatagagcgccacaataacaaacaattgcgttttattattacaaatc…	OcsT	https://benchling.com/s/seq-NHnn7U5fMzp6TxL39YSD	OcsT
	pL0M-T-Ag7	CTAAATTGTAAGCGTTAATATTTTGTTAAAATTCGCGTTAAATTTTTGTTAAATCAGCTCATTTTTTAACCAATAGGCCGAAATCGGCAAAATCCCTTATAAATCAAAAGAATAGACCGAGATAGGGTTGAGTGGCCGCTACAGGGCGCTCCCATTCGCCATTCAGGCTGCGCAACTGTTGGGAAGGGCGTTTCGGTGCGGGCCTCTTCGCTATTACGCCAGCTGGCGAAAGGGGGATGTGCTGCAAGGCGATTAAGTTGGGTAACGCCAGGGTTTTCCCAGTCACGACGTTGTAAAACGACGGCCAGTGAGCGCGACGTAATACGACTCACTATAGGGCGAATTGGCGGAAGGCCGTCAAGGCCTAGGCGCGCCATGAGCTCCACTCTGTGGTCTCAG…	Ag7T	https://benchling.com/s/seq-D0uXszzdFbCsUhl9QN7J	Ag7
	Plant-derived 3'UTR ( L0 plasmids)
	pL0M-T-Act2	ccggttcctgaacaggatctatttgaggcgctaaatgaaaccttaacgctatggaactcgccgcccgactgggctggcgatgagcgaaatgtagtgcttacgttgtcccgcatttggtacagcgcagtaaccggcaaaatcgcgccgaaggatgtcgctgccgactgggcaatggagcgcctgccggcccagtatcagcccgtcatacttgaagctagacaggcttatcttggacaagaagaagatcgcttggcctcgcgcgcagatcagttggaagaatttgtccattacgtaaaaggcgagatcaccaaggtagtcggcaaataactgtcagaccaagtttactcatatatactttagattgatttaaaacttcatttttaatttaaaaggatctag…	Act2T	https://benchling.com/s/seq-fBwpxQATLlNl3vwWr8Cp	Act2
	pL0M-T-Rbcs	CTAAATTGTAAGCGTTAATATTTTGTTAAAATTCGCGTTAAATTTTTGTTAAATCAGCTCATTTTTTAACCAATAGGCCGAAATCGGCAAAATCCCTTATAAATCAAAAGAATAGACCGAGATAGGGTTGAGTGGCCGCTACAGGGCGCTCCCATTCGCCATTCAGGCTGCGCAACTGTTGGGAAGGGCGTTTCGGTGCGGGCCTCTTCGCTATTACGCCAGCTGGCGAAAGGGGGATGTGCTGCAAGGCGATTAAGTTGGGTAACGCCAGGGTTTTCCCAGTCACGACGTTGTAAAACGACGGCCAGTGAGCGCGACGTAATACGACTCACTATAGGGCGAATTGGCGGAAGGCCGTCAAGGCCACGTGTCTTGTCCAGAGCTCCACTCTGTGGTCTC…	RbcsT	https://benchling.com/s/seq-1OVzfbdBTJ051w81LCBd	RbcS
	pL0M-T-H4	CTAAATTGTAAGCGTTAATATTTTGTTAAAATTCGCGTTAAATTTTTGTTAAATCAGCTCATTTTTTAACCAATAGGCCGAAATCGGCAAAATCCCTTATAAATCAAAAGAATAGACCGAGATAGGGTTGAGTGGCCGCTACAGGGCGCTCCCATTCGCCATTCAGGCTGCGCAACTGTTGGGAAGGGCGTTTCGGTGCGGGCCTCTTCGCTATTACGCCAGCTGGCGAAAGGGGGATGTGCTGCAAGGCGATTAAGTTGGGTAACGCCAGGGTTTTCCCAGTCACGACGTTGTAAAACGACGGCCAGTGAGCGCGACGTAATACGACTCACTATAGGGCGAATTGGCGGAAGGCCGTCAAGGCCACGTGTCTTGTCCAGAGCTCCACTCTGTGGTCTC…	H4T	https://benchling.com/s/seq-Rg21KmdakWWaIw6wnXe2	H4
	pL0M-T-ADH	CTAAATTGTAAGCGTTAATATTTTGTTAAAATTCGCGTTAAATTTTTGTTAAATCAGCTCATTTTTTAACCAATAGGCCGAAATCGGCAAAATCCCTTATAAATCAAAAGAATAGACCGAGATAGGGTTGAGTGGCCGCTACAGGGCGCTCCCATTCGCCATTCAGGCTGCGCAACTGTTGGGAAGGGCGTTTCGGTGCGGGCCTCTTCGCTATTACGCCAGCTGGCGAAAGGGGGATGTGCTGCAAGGCGATTAAGTTGGGTAACGCCAGGGTTTTCCCAGTCACGACGTTGTAAAACGACGGCCAGTGAGCGCGACGTAATACGACTCACTATAGGGCGAATTGGCGGAAGGCCGTCAAGGCCACGTGTCTTGTCCAGAGCTCCACTCTGTGGTCTC…	ADHT	https://benchling.com/s/seq-ztd0JTG61MnWmEoNBTrJ	ADH
	pL0M-T-Hsp	CTAAATTGTAAGCGTTAATATTTTGTTAAAATTCGCGTTAAATTTTTGTTAAATCAGCTCATTTTTTAACCAATAGGCCGAAATCGGCAAAATCCCTTATAAATCAAAAGAATAGACCGAGATAGGGTTGAGTGGCCGCTACAGGGCGCTCCCATTCGCCATTCAGGCTGCGCAACTGTTGGGAAGGGCGTTTCGGTGCGGGCCTCTTCGCTATTACGCCAGCTGGCGAAAGGGGGATGTGCTGCAAGGCGATTAAGTTGGGTAACGCCAGGGTTTTCCCAGTCACGACGTTGTAAAACGACGGCCAGTGAGCGCGACGTAATACGACTCACTATAGGGCGAATTGGCGGAAGGCCGTCAAGGCCACGTGTCTTGTCCAGAGCTCCACTCTGTGGTCTC…	HspT	https://benchling.com/s/seq-YXi22IC3w9YEd1viFaC8	HSP
	cis-regulatory motifs (linear fragments)
	pL0M-P-multiple motifs CE	cactctgtggtctcaggagGCGTGTCGTTTTAGTGAGGtgatgaTGATGatgaTATCAGCTTAGCAAatGGATAaggTCTGCACCTCACATGTAGGCtaATGTAtctaGCGTGTCGTTTTAGTGAGGtgtgtTTGTCtcttttttGGTAGGTCACGACCACTATGCCgagtCAGCTgccttGGTAGGTCACGACCACTATGCCgattTGTTGcttGTGTACAGGGCTCtCAAGTggaACTAGCAAGTGGATCACATGTAGGCTATCAGCTTAGCACTGACGTAAGGGATGACGCACAGGTTGTCTGCACCTCACATGTACTATATAAGGTTTTGCTATTCATTGAAAGCAGTAGTGACTGATTTGTATATAtacttgagaccacgaagtg	ME	https://benchling.com/s/seq-M9UHKlWMuP5cLEnPcPvP?m=slm-Udjvwbi1efdq5ovN8xl3	All 7 cis-regulatory motifs
	pL0M-P-AP2 motifs	cactctgtggtctcaggagGCGTGTCGTTTTAGTGAGGgattTGTTGcttGGTAGGTCACGACCACTATGCCtctgTGTTGcagTATCAGCTTAGCAAtagCAACAgtggTCTGCACCTCACATGTAGGCccaACGTTgcACGACCACTATGCCCAATTAGCTGACGTAAGGGATGACGCACAGGTTGTCTGCACCTCACATGTACTATATAAGGTTTTGCTATTCATTGAAAGCAGTAGTGACTGATTTGTATATAtacttgagaccacgaagtg	AP2	https://benchling.com/s/seq-swXHhe43PTS02zMEyrZG	four repeats of AP2 cis-regulatory motifs
	pL0M-P-bHLH motifs	cactctgtggtctcaggagGCGTGTCGTTTTAGTGAGGatctACTTGccGGTAGGTCACGACCACTATGCCagaACGTGaaTATCAGCTTAGCAAtaaaaccACGTGacaaaTCTGCACCTCACATGTAGGCtCAAGTggaACGACCACTATGCCCAATTAGCTGACGTAAGGGATGACGCACAGGTTGTCTGCACCTCACATGTACTATATAAGGTTTTGCTATTCATTGAAAGCAGTAGTGACTGATTTGTATATAtacttgagaccacgaagtg	bHLH	https://benchling.com/s/seq-nV7mDk5AxZubiy2hnGv5	four repeats of bHLH cis-regulatory motifs
	pL0M-P-bZIP motifs	cactctgtggtctcaggagGCGTGTCGTTTTAGTGAGGaaaCATGTGGTAGGTCACGACCACTATGCCgagtCAGCTgccttTATCAGCTTAGCAAgacAGCTGgagaTCTGCACCTCACATGTAGGCatctaCACGTaagACGACCACTATGCCCAATTAGCTGACGTAAGGGATGACGCACAGGTTGTCTGCACCTCACATGTACTATATAAGGTTTTGCTATTCATTGAAAGCAGTAGTGACTGATTTGTATATAtacttgagaccacgaagtg	bZIP	https://benchling.com/s/seq-PEfLl3TgVy0hjJam1hn5	four repeats of bZIP cis-regulatory motifs
	pL0M-P-C2H2 motifs	cactctgtggtctcaggagGCGTGTCGTTTTAGTGAGGtgtgtTTGTCtcttttttGGTAGGTCACGACCACTATGCCaatctTCACTaTATCAGCTTAGCAAaaaactgataTTTGGTCTGCACCTCACATGTAGGCgtcAGCTGccACGACCACTATGCCCAATTAGCTGACGTAAGGGATGACGCACAGGTTGTCTGCACCTCACATGTACTATATAAGGTTTTGCTATTCATTGAAAGCAGTAGTGACTGATTTGTATATAtacttgagaccacgaagtg	C2H2	https://benchling.com/s/seq-8dzT2MYvE0ryNKtrYweO	four repeats ofC2H2 cis-regulatory motifs
	pL0M-P-EIN3 motifs	cactctgtggtctcaggagGCGTGTCGTTTTAGTGAGGgaTGTATcccGGTAGGTCACGACCACTATGCCgaATGTAgcttTATCAGCTTAGCAAgaATGTAgcttTCTGCACCTCACATGTAGGCtaATGTAtctaACGACCACTATGCCCAATTAGCTGACGTAAGGGATGACGCACAGGTTGTCTGCACCTCACATGTACTATATAAGGTTTTGCTATTCATTGAAAGCAGTAGTGACTGATTTGTATATAtacttgagaccacgaagtg	EIN3	https://benchling.com/s/seq-lhz1q9Ixliy3ycWGAtNA	four repeats of EIN3 cis-regulatory motifs
	pL0M-P-GATA motifs	cactctgtggtctcaggagGCGTGTCGTTTTAGTGAGGtctgatgatgatgATGATgGGTAGGTCACGACCACTATGCCctGATCAagTATCAGCTTAGCAAtgaggctGATCTagtTCTGCACCTCACATGTAGGCtgatgaTGATGatgaACGACCACTATGCCCAATTAGCTGACGTAAGGGATGACGCACAGGTTGTCTGCACCTCACATGTACTATATAAGGTTTTGCTATTCATTGAAAGCAGTAGTGACTGATTTGTATATAtacttgagaccacgaagtg	GATA	https://benchling.com/s/seq-mmIIdtu6FOoGkFaYS9gl	four repeats of GATA cis-regulatory motifs
	pL0M-P-Myb/SANT motifs	cactctgtggtctcaggagGCGTGTCGTTTTAGTGAGGatTATCCggcGGTAGGTCACGACCACTATGCCaaaGATTCttTATCAGCTTAGCAAatGGATAaggTCTGCACCTCACATGTAGGCttGATAAagcACGACCACTATGCCCAATTAGCTGACGTAAGGGATGACGCACAGGTTGTCTGCACCTCACATGTACTATATAAGGTTTTGCTATTCATTGAAAGCAGTAGTGACTGATTTGTATATAtacttgagaccacgaagtg	Myb	https://benchling.com/s/seq-02yLbpX92qUvKwsAaH0m	four repeats of Myb cis-regulatory motifs
	Chloroplast targeting signal peptide (CTP) L0 plasmid
	pL0M-S-CTP Rbcs	CTAAATTGTAAGCGTTAATATTTTGTTAAAATTCGCGTTAAATTTTTGTTAAATCAGCTCATTTTTTAACCAATAGGCCGAAATCGGCAAAATCCCTTATAAATCAAAAGAATAGACCGAGATAGGGTTGAGTGGCCGCTACAGGGCGCTCCCATTCGCCATTCAGGCTGCGCAACTGTTGGGAAGGGCGTTTCGGTGCGGGCCTCTTCGCTATTACGCCAGCTGGCGAAAGGGGGATGTGCTGCAAGGCGATTAAGTTGGGTAACGCCAGGGTTTTCCCAGTCACGACGTTGTAAAACGACGGCCAGTGAGCGCGACGTAATACGACTCACTATAGGGCGAATTGGCGGAAGGCCGTCAAGGCCACGTGTCTTGTCCAGAGCTCCACTCTGTGGTCTC…	CTP-S	https://benchling.com/s/seq-5riVvnOuLARAj0D6XO6i	CTP Rbcs
	pL0M-S-CTP RCA	tcaagagctaccaactctttttccgaaggtaactggcttcagcagagcgcagataccaaatactgtccttctagtgtagccgtagttaggccaccacttcaagaactctgtagcaccgcctacatacctcgctctgctaatcctgttaccagtggctgctgccagtggcgataagtcgtgtcttaccgggttggactcaagacgatagttaccggataaggcgcagcggtcgggctgaacggggggttcgtgcacacagcccagcttggagcgaacgacctacaccgaactgagatacctacagcgtgagctatgagaaagcgccacgcttcccgaagggagaaaggcggacaggtatccggtaagcggcagggtcggaacaggagagcgcacgaggga…	CTP-RCA	https://benchling.com/s/seq-aEHIoFRFsZRVWmlivbQy	minimal CTP RCA
	pL0M-S-CTP-TOCC	tcaagagctaccaactctttttccgaaggtaactggcttcagcagagcgcagataccaaatactgtccttctagtgtagccgtagttaggccaccacttcaagaactctgtagcaccgcctacatacctcgctctgctaatcctgttaccagtggctgctgccagtggcgataagtcgtgtcttaccgggttggactcaagacgatagttaccggataaggcgcagcggtcgggctgaacggggggttcgtgcacacagcccagcttggagcgaacgacctacaccgaactgagatacctacagcgtgagctatgagaaagcgccacgcttcccgaagggagaaaggcggacaggtatccggtaagcggcagggtcggaacaggagagcgcacgaggga…	CTP-TOCC	https://benchling.com/s/seq-8TwI5QxhEpNEgSnKStPZ	minimal CTP-TOCC
	pL0M-S-CTP-CAB	tcaagagctaccaactctttttccgaaggtaactggcttcagcagagcgcagataccaaatactgtccttctagtgtagccgtagttaggccaccacttcaagaactctgtagcaccgcctacatacctcgctctgctaatcctgttaccagtggctgctgccagtggcgataagtcgtgtcttaccgggttggactcaagacgatagttaccggataaggcgcagcggtcgggctgaacggggggttcgtgcacacagcccagcttggagcgaacgacctacaccgaactgagatacctacagcgtgagctatgagaaagcgccacgcttcccgaagggagaaaggcggacaggtatccggtaagcggcagggtcggaacaggagagcgcacgaggga…	CTP-CAB	https://benchling.com/s/seq-e1SdqWF1Dcj3dip9LCnA	minimal CTP-CAB
	Coding region( L0 plasmid)				Human catalase
	pL0M-C1-human catalase	gacaagaagaagatcgcttggcctcgcgcgcagatcagttggaagaatttgtccattacgtaaaaggcgagatcaccaaggtagtcggcaaataactgtcagaccaagtttactcatatatactttagattgatttaaaacttcatttttaatttaaaaggatctaggtgaagatcctttttgataatctcatgaccaaaatcccttaacgtgagttttcgttccactgagcgtcagaccccgtagaaaagatcaaaggatcttcttgagatcctttttttctgcgcgtaatctgctgcttgcaaacaaaaaaaccaccgctaccagcggtggtttgtttgccggatcaagagctaccaactctttttccgaaggtaactggcttcagcagagcgcaga…	Hcat	https://benchling.com/s/seq-4qaF7cmquwv4gOIWu8RK
	EC44022_pL0M-SC-P19-1	gctttgagaccacgaagtggctcttcagtggacgaaagggcctcgtgatacgcctatttttataggttaatgtcatgataataatggtttcttagacgtcaggtggcacttttcggggaaatgtgcgcggaacccctatttgtttatttttctaaatacattcaaatatgtatccgctcatgagacaataaccctgataaatgcttcaataatattgaaaaaggaagagtatgcgctcacgcaactggtccagaaccttgaccgaacgcagcggtggtaacggcgcagtggcggttttcatggcttgttatgactgtttttttggggtacagtctatgcctcgggcatccaagcagcaagcgcgttacgccgtgggtcgatgtttgatgttatggagca…	Sc-p19	https://benchling.com/s/seq-qr4ZodWV221tTnfzI6Nf?m=slm-t2iAyEVPNJFiHSNqTlMd

## Sheet: sequence of L1 modules
Name	Sequence	Nomenclature used in the paper	Link for benchling	Description
Control sequences L1
pL1M-minimal promoter	acagtatttggtatctgcgctctgctgaagccagttaccttcggaaaaagagttggtagctcttgatccggcaaacaaaccaccgctggtagcggtggtttttttgtttgcaagcagcagattacgcgcagaaaaaaaggatctcaagaagatcctttgatcttttctacggggtctgacgctcagtggaacgaaaactcacgttaagggattttggtcatgagattatcaaaaaggatcttcacctagatccttttaaattaaaaatgaagttttaaatcaatctaaagtatatatgagtaaacttggtctgacagttaccaatgcttaatcagtgaggcacctatctcagcgatctgtctatttcgttcatccatagttgcctgactccccgtcgtg…	MP	https://benchling.com/s/seq-o3MarE865rfCp3vKicNR
pL1M-35SCE	acagtatttggtatctgcgctctgctgaagccagttaccttcggaaaaagagttggtagctcttgatccggcaaacaaaccaccgctggtagcggtggtttttttgtttgcaagcagcagattacgcgcagaaaaaaaggatctcaagaagatcctttgatcttttctacggggtctgacgctcagtggaacgaaaactcacgttaagggattttggtcatgagattatcaaaaaggatcttcacctagatccttttaaattaaaaatgaagttttaaatcaatctaaagtatatatgagtaaacttggtctgacagttaccaatgcttaatcagtgaggcacctatctcagcgatctgtctatttcgttcatccatagttgcctgactccccgtcgtg…	35SCE	https://benchling.com/s/seq-XrWj6hqWjrFL8OmBFZaa
pL1M-NanoLUC	acagtatttggtatctgcgctctgctgaagccagttaccttcggaaaaagagttggtagctcttgatccggcaaacaaaccaccgctggtagcggtggtttttttgtttgcaagcagcagattacgcgcagaaaaaaaggatctcaagaagatcctttgatcttttctacggggtctgacgctcagtggaacgaaaactcacgttaagggattttggtcatgagattatcaaaaaggatcttcacctagatccttttaaattaaaaatgaagttttaaatcaatctaaagtatatatgagtaaacttggtctgacagttaccaatgcttaatcagtgaggcacctatctcagcgatctgtctatttcgttcatccatagttgcctgactccccgtcgtg…	Nano-LUC	https://benchling.com/s/seq-i3lr2Ex5WtAGc92E5yfo
Promoter sequences (L1)
pL1M-WY7 (	acagtatttggtatctgcgctctgctgaagccagttaccttcggaaaaagagttggtagctcttgatccggcaaacaaaccaccgctggtagcggtggtttttttgtttgcaagcagcagattacgcgcagaaaaaaaggatctcaagaagatcctttgatcttttctacggggtctgacgctcagtggaacgaaaactcacgttaagggattttggtcatgagattatcaaaaaggatcttcacctagatccttttaaattaaaaatgaagttttaaatcaatctaaagtatatatgagtaaacttggtctgacagttaccaatgcttaatcagtgaggcacctatctcagcgatctgtctatttcgttcatccatagttgcctgactccccgtcgtg…	WY7	https://benchling.com/s/seq-IClHb3Q60UtY4yTIsWT5
pL1M-Serine carboxypeptidase III (pScI)	acagtatttggtatctgcgctctgctgaagccagttaccttcggaaaaagagttggtagctcttgatccggcaaacaaaccaccgctggtagcggtggtttttttgtttgcaagcagcagattacgcgcagaaaaaaaggatctcaagaagatcctttgatcttttctacggggtctgacgctcagtggaacgaaaactcacgttaagggattttggtcatgagattatcaaaaaggatcttcacctagatccttttaaattaaaaatgaagttttaaatcaatctaaagtatatatgagtaaacttggtctgacagttaccaatgcttaatcagtgaggcacctatctcagcgatctgtctatttcgttcatccatagttgcctgactccccgtcgtg…	AtSCP30	https://benchling.com/s/seq-lM35udLjxJdtFgh3SCLh
L1 Plasmids
Viral and bacterial constitutive promoters
pL1M-35S	acagtatttggtatctgcgctctgctgaagccagttaccttcggaaaaagagttggtagctcttgatccggcaaacaaaccaccgctggtagcggtggtttttttgtttgcaagcagcagattacgcgcagaaaaaaaggatctcaagaagatcctttgatcttttctacggggtctgacgctcagtggaacgaaaactcacgttaagggattttggtcatgagattatcaaaaaggatcttcacctagatccttttaaattaaaaatgaagttttaaatcaatctaaagtatatatgagtaaacttggtctgacagttaccaatgcttaatcagtgaggcacctatctcagcgatctgtctatttcgttcatccatagttgcctgactccccgtcgtg…	35S	https://benchling.com/s/seq-RAkcsH9suhHUn0f6KkKE
pL1M-PU35S(short)	acagtatttggtatctgcgctctgctgaagccagttaccttcggaaaaagagttggtagctcttgatccggcaaacaaaccaccgctggtagcggtggtttttttgtttgcaagcagcagattacgcgcagaaaaaaaggatctcaagaagatcctttgatcttttctacggggtctgacgctcagtggaacgaaaactcacgttaagggattttggtcatgagattatcaaaaaggatcttcacctagatccttttaaattaaaaatgaagttttaaatcaatctaaagtatatatgagtaaacttggtctgacagttaccaatgcttaatcagtgaggcacctatctcagcgatctgtctatttcgttcatccatagttgcctgactccccgtcgtg…	PU-35S	https://benchling.com/s/seq-XjT3fMgz7G2A0VFvXpis?m=slm-J5EVfSo6XoIE4lkI4bic
pL1M-PUpNOS	acagtatttggtatctgcgctctgctgaagccagttaccttcggaaaaagagttggtagctcttgatccggcaaacaaaccaccgctggtagcggtggtttttttgtttgcaagcagcagattacgcgcagaaaaaaaggatctcaagaagatcctttgatcttttctacggggtctgacgctcagtggaacgaaaactcacgttaagggattttggtcatgagattatcaaaaaggatcttcacctagatccttttaaattaaaaatgaagttttaaatcaatctaaagtatatatgagtaaacttggtctgacagttaccaatgcttaatcagtgaggcacctatctcagcgatctgtctatttcgttcatccatagttgcctgactccccgtcgtg…	PU-NOS	https://benchling.com/s/seq-TFGxlrAkslyHkTLQAV7R
pL1M-pMas	acagtatttggtatctgcgctctgctgaagccagttaccttcggaaaaagagttggtagctcttgatccggcaaacaaaccaccgctggtagcggtggtttttttgtttgcaagcagcagattacgcgcagaaaaaaaggatctcaagaagatcctttgatcttttctacggggtctgacgctcagtggaacgaaaactcacgttaagggattttggtcatgagattatcaaaaaggatcttcacctagatccttttaaattaaaaatgaagttttaaatcaatctaaagtatatatgagtaaacttggtctgacagttaccaatgcttaatcagtgaggcacctatctcagcgatctgGGTACTTCGTCCACAAACACAACTCCTCCGCGCAACTTTT…	pMas	https://benchling.com/s/seq-rL15SR3IilxEWgualnem
pL1M-pNOS	acagtatttggtatctgcgctctgctgaagccagttaccttcggaaaaagagttggtagctcttgatccggcaaacaaaccaccgctggtagcggtggtttttttgtttgcaagcagcagattacgcgcagaaaaaaaggatctcaagaagatcctttgatcttttctacggggtctgacgctcagtggaacgaaaactcacgttaagggattttggtcatgagattatcaaaaaggatcttcacctagatccttttaaattaaaaatgaagttttaaatcaatctaaagtatatatgagtaaacttggtctgacagttaccaatgcttaatcagtgaggcacctatctcagcgatctgtctatttcgttcatccatagttgcctgactccccgtcgtg…	pNOS	https://benchling.com/s/seq-6Cp6oYDwjZvoFDvLJEZu?m=slm-Ua65x0tqdaFqJ73pv6pp
Plant-derived constitutive promoters (dicots)
pL1M-AtUBQ10	acagtatttggtatctgcgctctgctgaagccagttaccttcggaaaaagagttggtagctcttgatccggcaaacaaaccaccgctggtagcggtggtttttttgtttgcaagcagcagattacgcgcagaaaaaaaggatctcaagaagatcctttgatcttttctacggggtctgacgctcagtggaacgaaaactcacgttaagggattttggtcatgagattatcaaaaaggatcttcacctagatccttttaaattaaaaatgaagttttaaatcaatctaaagtatatatgagtaaacttggtctgacagttaccaatgcttaatcagtgaggcacctatctcagcgatctgtctatttcgttcatccatagttgcctgactccccgtcgtg…	UBQ	https://benchling.com/s/seq-ycu5Cdu4TGrRj5mDK0ig
pL1M-AtAct2	acagtatttggtatctgcgctctgctgaagccagttaccttcggaaaaagagttggtagctcttgatccggcaaacaaaccaccgctggtagcggtggtttttttgtttgcaagcagcagattacgcgcagaaaaaaaggatctcaagaagatcctttgatcttttctacggggtctgacgctcagtggaacgaaaactcacgttaagggattttggtcatgagattatcaaaaaggatcttcacctagatccttttaaattaaaaatgaagttttaaatcaatctaaagtatatatgagtaaacttggtctgacagttaccaatgcttaatcagtgaggcacctatctcagcgatctgtctatttcgttcatccatagttgcctgactccccgtcgtg…	Act2	https://benchling.com/s/seq-HvPwZvrDTDJVn3HiQYWj
pL1M-RbcS	tctagcggttcccactatataaagatgacaaaaccaacagatactgtatttttacaacaattaccaacaacaacaaacaacaaacaacattacaattactatttacaattacAATGGAAGATGCCAAAAACATAAAGAAAGGCCCGGCGCCATTCTATCCGCTGGAAGATGGAACCGCTGGAGAGCAACTGCATAAGGCTATGAAGAGATACGCCCTGGTTCCTGGAACAATTGCTTTTACAGATGCACATATCGAGGTGGACATCACTTACGCTGAGGTAAGTTTCTGTGTTCCTTATTCTCTCAAAATCTTCGATTTTGTTTTCGTTCGATCCCAATTTCGTATATGTTCTTTGGTTTAGATTCTGTTAATCTTAGATCGAAGAGGATTTTCTGGGT…	RbcS	https://benchling.com/s/seq-WtUrk39xkXxMstnsc0bC
Plant-derived constitutive promoters (monocots)
pL1M-OsAPX	acagtatttggtatctgcgctctgctgaagccagttaccttcggaaaaagagttggtagctcttgatccggcaaacaaaccaccgctggtagcggtggtttttttgtttgcaagcagcagattacgcgcagaaaaaaaggatctcaagaagatcctttgatcttttctacggggtctgacgctcagtggaacgaaaactcacgttaagggattttggtcatgagattatcaaaaaggatcttcacctagatccttttaaattaaaaatgaagttttaaatcaatctaaagtatatatgagtaaacttggtctgacagttaccaatgcttaatcagtgaggcacctatctcagcgatctgtctatttcgttcatccatagttgcctgactccccgtcgtg…	OsAPX	https://benchling.com/s/seq-AhcttIVzpvTbxoq32vYz
pL1M-OsAct1	acagtatttggtatctgcgctctgctgaagccagttaccttcggaaaaagagttggtagctcttgatccggcaaacaaaccaccgctggtagcggtggtttttttgtttgcaagcagcagattacgcgcagaaaaaaaggatctcaagaagatcctttgatcttttctacggggtctgacgctcagtggaacgaaaactcacgttaagggattttggtcatgagattatcaaaaaggatcttcacctagatccttttaaattaaaaatgaagttttaaatcaatctaaagtatatatgagtaaacttggtctgacagttaccaatgcttaatcagtgaggcacctatctcagcgatctgtctatttcgttcatccatagttgcctgactccccgtcgtg…	OsAct1	https://benchling.com/s/seq-w3mibAwthkq1fhQ2dO5G
pL1M-OsCc1	acagtatttggtatctgcgctctgctgaagccagttaccttcggaaaaagagttggtagctcttgatccggcaaacaaaccaccgctggtagcggtggtttttttgtttgcaagcagcagattacgcgcagaaaaaaaggatctcaagaagatcctttgatcttttctacggggtctgacgctcagtggaacgaaaactcacgttaagggattttggtcatgagattatcaaaaaggatcttcacctagatccttttaaattaaaaatgaagttttaaatcaatctaaagtatatatgagtaaacttggtctgacagttaccaatgcttaatcagtgaggcacctatctcagcgatctgtctatttcgttcatccatagttgcctgactccccgtcgtg…	OsCc1	https://benchling.com/s/seq-Dc2EFWiRZjChC3JUBXQG
pL1M-OsSCP1	acagtatttggtatctgcgctctgctgaagccagttaccttcggaaaaagagttggtagctcttgatccggcaaacaaaccaccgctggtagcggtggtttttttgtttgcaagcagcagattacgcgcagaaaaaaaggatctcaagaagatcctttgatcttttctacggggtctgacgctcagtggaacgaaaactcacgttaagggattttggtcatgagattatcaaaaaggatcttcacctagatccttttaaattaaaaatgaagttttaaatcaatctaaagtatatatgagtaaacttggtctgacagttaccaatgcttaatcagtgaggcacctatctcagcgatctgtctatttcgttcatccatagttgcctgactccccgtcgtg…	OsSCP1	https://benchling.com/s/seq-3Hsgm7R0DqKvBBdLZY2s
pL1M-OsPGD1	acagtatttggtatctgcgctctgctgaagccagttaccttcggaaaaagagttggtagctcttgatccggcaaacaaaccaccgctggtagcggtggtttttttgtttgcaagcagcagattacgcgcagaaaaaaaggatctcaagaagatcctttgatcttttctacggggtctgacgctcagtggaacgaaaactcacgttaagggattttggtcatgagattatcaaaaaggatcttcacctagatccttttaaattaaaaatgaagttttaaatcaatctaaagtatatatgagtaaacttggtctgacagttaccaatgcttaatcagtgaggcacctatctcagcgatctgtctatttcgttcatccatagttgcctgactccccgtcgtg…	OsPGD1	https://benchling.com/s/seq-9HzSDTRTyDlKjcvZOvxh
pL1M-OsRIGIB	acagtatttggtatctgcgctctgctgaagccagttaccttcggaaaaagagttggtagctcttgatccggcaaacaaaccaccgctggtagcggtggtttttttgtttgcaagcagcagattacgcgcagaaaaaaaggatctcaagaagatcctttgatcttttctacggggtctgacgctcagtggaacgaaaactcacgttaagggattttggtcatgagattatcaaaaaggatcttcacctagatccttttaaattaaaaatgaagttttaaatcaatctaaagtatatatgagtaaacttggtctgacagttaccaatgcttaatcagtgaggcacctatctcagcgatctgtctatttcgttcatccatagttgcctgactccccgtcgtg…	OsRIGIB	https://benchling.com/s/seq-ph9spsqMWdcROpGbKwFK
pL1M-OsEIF5	acagtatttggtatctgcgctctgctgaagccagttaccttcggaaaaagagttggtagctcttgatccggcaaacaaaccaccgctggtagcggtggtttttttgtttgcaagcagcagattacgcgcagaaaaaaaggatctcaagaagatcctttgatcttttctacggggtctgacgctcagtggaacgaaaactcacgttaagggattttggtcatgagattatcaaaaaggatcttcacctagatccttttaaattaaaaatgaagttttaaatcaatctaaagtatatatgagtaaacttggtctgacagttaccaatgcttaatcagtgaggcacctatctcagcgatctgtctatttcgttcatccatagttgcctgactccccgtcgtg…	OsEIF5	https://benchling.com/s/seq-83rh7LXY3fJ8epK61Lwe
pL1M-LjUBI1	acagtatttggtatctgcgctctgctgaagccagttaccttcggaaaaagagttggtagctcttgatccggcaaacaaaccaccgctggtagcggtggtttttttgtttgcaagcagcagattacgcgcagaaaaaaaggatctcaagaagatcctttgatcttttctacggggtctgacgctcagtggaacgaaaactcacgttaagggattttggtcatgagattatcaaaaaggatcttcacctagatccttttaaattaaaaatgaagttttaaatcaatctaaagtatatatgagtaaacttggtctgacagttaccaatgcttaatcagtgaggcacctatctcagcgatctgtctatttcgttcatccatagttgcctgactccccgtcgtg…	LjUBI1	https://benchling.com/s/seq-SrNVqhbI26J5INqjl43h
pL1M-OsUBI3	acagtatttggtatctgcgctctgctgaagccagttaccttcggaaaaagagttggtagctcttgatccggcaaacaaaccaccgctggtagcggtggtttttttgtttgcaagcagcagattacgcgcagaaaaaaaggatctcaagaagatcctttgatcttttctacggggtctgacgctcagtggaacgaaaactcacgttaagggattttggtcatgagattatcaaaaaggatcttcacctagatccttttaaattaaaaatgaagttttaaatcaatctaaagtatatatgagtaaacttggtctgacagttaccaatgcttaatcagtgaggcacctatctcagcgatctgtctatttcgttcatccatagttgcctgactccccgtcgtg…	OsUBI3	https://benchling.com/s/seq-EXQeKpgdCIQpbB5r6t9u
5'UTR sequences (L1 plasmids)
pL1M-5' UTR Synthetic 5S0	acagtatttggtatctgcgctctgctgaagccagttaccttcggaaaaagagttggtagctcttgatccggcaaacaaaccaccgctggtagcggtggtttttttgtttgcaagcagcagattacgcgcagaaaaaaaggatctcaagaagatcctttgatcttttctacggggtctgacgctcagtggaacgaaaactcacgttaagggattttggtcatgagattatcaaaaaggatcttcacctagatccttttaaattaaaaatgaagttttaaatcaatctaaagtatatatgagtaaacttggtctgacagttaccaatgcttaatcagtgaggcacctatctcagcgatctgtctatttcgttcatccatagttgcctgactccccgtcgtg…	5S0	https://benchling.com/s/seq-MiO4wU0TiqwWwOOnpcAD
pL1M-5' UTR AGP21	acagtatttggtatctgcgctctgctgaagccagttaccttcggaaaaagagttggtagctcttgatccggcaaacaaaccaccgctggtagcggtggtttttttgtttgcaagcagcagattacgcgcagaaaaaaaggatctcaagaagatcctttgatcttttctacggggtctgacgctcagtggaacgaaaactcacgttaagggattttggtcatgagattatcaaaaaggatcttcacctagatccttttaaattaaaaatgaagttttaaatcaatctaaagtatatatgagtaaacttggtctgacagttaccaatgcttaatcagtgaggcacctatctcagcgatctgtctatttcgttcatccatagttgcctgactccccgtcgtg…	AGP21	https://benchling.com/s/seq-bGXzu2e9KWK0PaCQGAe5
pL1M-5' UTR ADH	acagtatttggtatctgcgctctgctgaagccagttaccttcggaaaaagagttggtagctcttgatccggcaaacaaaccaccgctggtagcggtggtttttttgtttgcaagcagcagattacgcgcagaaaaaaaggatctcaagaagatcctttgatcttttctacggggtctgacgctcagtggaacgaaaactcacgttaagggattttggtcatgagattatcaaaaaggatcttcacctagatccttttaaattaaaaatgaagttttaaatcaatctaaagtatatatgagtaaacttggtctgacagttaccaatgcttaatcagtgaggcacctatctcagcgatctgtctatttcgttcatccatagttgcctgactccccgtcgtg…	ADH	https://benchling.com/s/seq-rTdPfv7ZTYwFSFQcoJ0T
pL1M-5' UTR Cab22L	acagtatttggtatctgcgctctgctgaagccagttaccttcggaaaaagagttggtagctcttgatccggcaaacaaaccaccgctggtagcggtggtttttttgtttgcaagcagcagattacgcgcagaaaaaaaggatctcaagaagatcctttgatcttttctacggggtctgacgctcagtggaacgaaaactcacgttaagggattttggtcatgagattatcaaaaaggatcttcacctagatccttttaaattaaaaatgaagttttaaatcaatctaaagtatatatgagtaaacttggtctgacagttaccaatgcttaatcagtgaggcacctatctcagcgatctgtctatttcgttcatccatagttgcctgactccccgtcgtg…	Cab22L	https://benchling.com/s/seq-tBrYB34ZP2gd7B3JVEt4
pL1M-TMV	acagtatttggtatctgcgctctgctgaagccagttaccttcggaaaaagagttggtagctcttgatccggcaaacaaaccaccgctggtagcggtggtttttttgtttgcaagcagcagattacgcgcagaaaaaaaggatctcaagaagatcctttgatcttttctacggggtctgacgctcagtggaacgaaaactcacgttaagggattttggtcatgagattatcaaaaaggatcttcacctagatccttttaaattaaaaatgaagttttaaatcaatctaaagtatatatgagtaaacttggtctgacagttaccaatgcttaatcagtgaggcacctatctcagcgatctgtctatttcgttcatccatagttgcctgactccccgtcgtg…	TMV	https://benchling.com/s/seq-BZFIA3Ya4lw56arJ9LBu
3' UTR sequences ( L1 plasmids)
viral and bacterial 3'UTRs
pL1M-35S	acagtatttggtatctgcgctctgctgaagccagttaccttcggaaaaagagttggtagctcttgatccggcaaacaaaccaccgctggtagcggtggtttttttgtttgcaagcagcagattacgcgcagaaaaaaaggatctcaagaagatcctttgatcttttctacggggtctgacgctcagtggaacgaaaactcacgttaagggattttggtcatgagattatcaaaaaggatcttcacctagatccttttaaattaaaaatgaagttttaaatcaatctaaagtatatatgagtaaacttggtctgacagttaccaatgcttaatcagtgaggcacctatctcagcgatctgtctatttcgttcatccatagttgcctgactccccgtcgtg…	35SaMV	https://benchling.com/s/seq-FEx8WM5FIuxuyZzbEjL0
pL1M-pNos	acagtatttggtatctgcgctctgctgaagccagttaccttcggaaaaagagttggtagctcttgatccggcaaacaaaccaccgctggtagcggtggtttttttgtttgcaagcagcagattacgcgcagaaaaaaaggatctcaagaagatcctttgatcttttctacggggtctgacgctcagtggaacgaaaactcacgttaagggattttggtcatgagattatcaaaaaggatcttcacctagatccttttaaattaaaaatgaagttttaaatcaatctaaagtatatatgagtaaacttggtctgacagttaccaatgcttaatcagtgaggcacctatctcagcgatctgtctatttcgttcatccatagttgcctgactccccgtcgtg…	pNos	https://benchling.com/s/seq-b1btZq2Q0KN5EM2ZtHPM
pL1M-pMas	acagtatttggtatctgcgctctgctgaagccagttaccttcggaaaaagagttggtagctcttgatccggcaaacaaaccaccgctggtagcggtggtttttttgtttgcaagcagcagattacgcgcagaaaaaaaggatctcaagaagatcctttgatcttttctacggggtctgacgctcagtggaacgaaaactcacgttaagggattttggtcatgagattatcaaaaaggatcttcacctagatccttttaaattaaaaatgaagttttaaatcaatctaaagtatatatgagtaaacttggtctgacagttaccaatgcttaatcagtgaggcacctatctcagcgatctgtctatttcgttcatccatagttgcctgactccccgtcgtg…	pMas	https://benchling.com/s/seq-zcURqCdNgT54k3Pzc3SL
pL1M-Ocs	acagtatttggtatctgcgctctgctgaagccagttaccttcggaaaaagagttggtagctcttgatccggcaaacaaaccaccgctggtagcggtggtttttttgtttgcaagcagcagattacgcgcagaaaaaaaggatctcaagaagatcctttgatcttttctacggggtctgacgctcagtggaacgaaaactcacgttaagggattttggtcatgagattatcaaaaaggatcttcacctagatccttttaaattaaaaatgaagttttaaatcaatctaaagtatatatgagtaaacttggtctgacagttaccaatgcttaatcagtgaggcacctatctcagcgatctgtctatttcgttcatccatagttgcctgactccccgtcgtg…	Ocs	https://benchling.com/s/seq-xe8nBWlVgpFfp9zRtcIF
pL1M-Ag7	acagtatttggtatctgcgctctgctgaagccagttaccttcggaaaaagagttggtagctcttgatccggcaaacaaaccaccgctggtagcggtggtttttttgtttgcaagcagcagattacgcgcagaaaaaaaggatctcaagaagatcctttgatcttttctacggggtctgacgctcagtggaacgaaaactcacgttaagggattttggtcatgagattatcaaaaaggatcttcacctagatccttttaaattaaaaatgaagttttaaatcaatctaaagtatatatgagtaaacttggtctgacagttaccaatgcttaatcagtgaggcacctatctcagcgatctgtctatttcgttcatccatagttgcctgactccccgtcgtg…	Ag7	https://benchling.com/s/seq-IBhH6bVPq7ICG5QoSYge
Plant-derived 3'UTR ( L1 plasmids)
pL1M-Act2	acagtatttggtatctgcgctctgctgaagccagttaccttcggaaaaagagttggtagctcttgatccggcaaacaaaccaccgctggtagcggtggtttttttgtttgcaagcagcagattacgcgcagaaaaaaaggatctcaagaagatcctttgatcttttctacggggtctgacgctcagtggaacgaaaactcacgttaagggattttggtcatgagattatcaaaaaggatcttcacctagatccttttaaattaaaaatgaagttttaaatcaatctaaagtatatatgagtaaacttggtctgacagttaccaatgcttaatcagtgaggcacctatctcagcgatctgtctatttcgttcatccatagttgcctgactccccgtcgtg…	Act2	https://benchling.com/s/seq-PoKi6b8IXx7KlWga8Isj
pL1M-Rbcs	acagtatttggtatctgcgctctgctgaagccagttaccttcggaaaaagagttggtagctcttgatccggcaaacaaaccaccgctggtagcggtggtttttttgtttgcaagcagcagattacgcgcagaaaaaaaggatctcaagaagatcctttgatcttttctacggggtctgacgctcagtggaacgaaaactcacgttaagggattttggtcatgagattatcaaaaaggatcttcacctagatccttttaaattaaaaatgaagttttaaatcaatctaaagtatatatgagtaaacttggtctgacagttaccaatgcttaatcagtgaggcacctatctcagcgatctgtctatttcgttcatccatagttgcctgactccccgtcgtg…	RbcS	https://benchling.com/s/seq-kt2rKNCB398U7NYDym2z
pL1M-H4	acagtatttggtatctgcgctctgctgaagccagttaccttcggaaaaagagttggtagctcttgatccggcaaacaaaccaccgctggtagcggtggtttttttgtttgcaagcagcagattacgcgcagaaaaaaaggatctcaagaagatcctttgatcttttctacggggtctgacgctcagtggaacgaaaactcacgttaagggattttggtcatgagattatcaaaaaggatcttcacctagatccttttaaattaaaaatgaagttttaaatcaatctaaagtatatatgagtaaacttggtctgacagttaccaatgcttaatcagtgaggcacctatctcagcgatctgtctatttcgttcatccatagttgcctgactccccgtcgtg…	H4	https://benchling.com/s/seq-ojuhp4rter5NzlD7SmR4
pL1M-ADH	acagtatttggtatctgcgctctgctgaagccagttaccttcggaaaaagagttggtagctcttgatccggcaaacaaaccaccgctggtagcggtggtttttttgtttgcaagcagcagattacgcgcagaaaaaaaggatctcaagaagatcctttgatcttttctacggggtctgacgctcagtggaacgaaaactcacgttaagggattttggtcatgagattatcaaaaaggatcttcacctagatccttttaaattaaaaatgaagttttaaatcaatctaaagtatatatgagtaaacttggtctgacagttaccaatgcttaatcagtgaggcacctatctcagcgatctgtctatttcgttcatccatagttgcctgactccccgtcgtg…	ADH	https://benchling.com/s/seq-nFMJtO5bkqiM09DpfzdE
pL1M-Hsp	acagtatttggtatctgcgctctgctgaagccagttaccttcggaaaaagagttggtagctcttgatccggcaaacaaaccaccgctggtagcggtggtttttttgtttgcaagcagcagattacgcgcagaaaaaaaggatctcaagaagatcctttgatcttttctacggggtctgacgctcagtggaacgaaaactcacgttaagggattttggtcatgagattatcaaaaaggatcttcacctagatccttttaaattaaaaatgaagttttaaatcaatctaaagtatatatgagtaaacttggtctgacagttaccaatgcttaatcagtgaggcacctatctcagcgatctgtctatttcgttcatccatagttgcctgactccccgtcgtg…	HSP	https://benchling.com/s/seq-FM3Bf8PinPn1ht5PCn6p
Promoter assemblies
pL1M-WY-A	acagtatttggtatctgcgctctgctgaagccagttaccttcggaaaaagagttggtagctcttgatccggcaaacaaaccaccgctggtagcggtggtttttttgtttgcaagcagcagattacgcgcagaaaaaaaggatctcaagaagatcctttgatcttttctacggggtctgacgctcagtggaacgaaaactcacgttaagggattttggtcatgagattatcaaaaaggatcttcacctagatccttttaaattaaaaatgaagttttaaatcaatctaaagtatatatgagtaaacttggtctgacagttaccaatgcttaatcagtgaggcacctatctcagcgatctgtctatttcgttcatccatagttgcctgactccccgtcgtg…	WY-a	https://benchling.com/s/seq-CJTASP2ZktY0Q8o54dtd
pL1M-WY-B	acagtatttggtatctgcgctctgctgaagccagttaccttcggaaaaagagttggtagctcttgatccggcaaacaaaccaccgctggtagcggtggtttttttgtttgcaagcagcagattacgcgcagaaaaaaaggatctcaagaagatcctttgatcttttctacggggtctgacgctcagtggaacgaaaactcacgttaagggattttggtcatgagattatcaaaaaggatcttcacctagatccttttaaattaaaaatgaagttttaaatcaatctaaagtatatatgagtaaacttggtctgacagttaccaatgcttaatcagtgaggcacctatctcagcgatctgtctatttcgttcatccatagttgcctgactccccgtcgtg…	WY-b	https://benchling.com/s/seq-7OofgAcLzyXwiCUiKgWs
pL1M-WY-C	acagtatttggtatctgcgctctgctgaagccagttaccttcggaaaaagagttggtagctcttgatccggcaaacaaaccaccgctggtagcggtggtttttttgtttgcaagcagcagattacgcgcagaaaaaaaggatctcaagaagatcctttgatcttttctacggggtctgacgctcagtggaacgaaaactcacgttaagggattttggtcatgagattatcaaaaaggatcttcacctagatccttttaaattaaaaatgaagttttaaatcaatctaaagtatatatgagtaaacttggtctgacagttaccaatgcttaatcagtgaggcacctatctcagcgatctgtctatttcgttcatccatagttgcctgactccccgtcgtg…	WY-c	https://benchling.com/s/seq-ftz3ub5BAPCEO0rA6mjN
pL1M-WY-D	acagtatttggtatctgcgctctgctgaagccagttaccttcggaaaaagagttggtagctcttgatccggcaaacaaaccaccgctggtagcggtggtttttttgtttgcaagcagcagattacgcgcagaaaaaaaggatctcaagaagatcctttgatcttttctacggggtctgacgctcagtggaacgaaaactcacgttaagggattttggtcatgagattatcaaaaaggatcttcacctagatccttttaaattaaaaatgaagttttaaatcaatctaaagtatatatgagtaaacttggtctgacagttaccaatgcttaatcagtgaggcacctatctcagcgatctgtctatttcgttcatccatagttgcctgactccccgtcgtg…	WY-d	https://benchling.com/s/seq-FWVnlg9uvtvaBef5ceQy
pL1M-WY-E	acagtatttggtatctgcgctctgctgaagccagttaccttcggaaaaagagttggtagctcttgatccggcaaacaaaccaccgctggtagcggtggtttttttgtttgcaagcagcagattacgcgcagaaaaaaaggatctcaagaagatcctttgatcttttctacggggtctgacgctcagtggaacgaaaactcacgttaagggattttggtcatgagattatcaaaaaggatcttcacctagatccttttaaattaaaaatgaagttttaaatcaatctaaagtatatatgagtaaacttggtctgacagttaccaatgcttaatcagtgaggcacctatctcagcgatctgtctatttcgttcatccatagttgcctgactccccgtcgtg…	WY-e	https://benchling.com/s/seq-L3qKEYLZqlAZYxnYJn7u
pL1M-WY-F	acagtatttggtatctgcgctctgctgaagccagttaccttcggaaaaagagttggtagctcttgatccggcaaacaaaccaccgctggtagcggtggtttttttgtttgcaagcagcagattacgcgcagaaaaaaaggatctcaagaagatcctttgatcttttctacggggtctgacgctcagtggaacgaaaactcacgttaagggattttggtcatgagattatcaaaaaggatcttcacctagatccttttaaattaaaaatgaagttttaaatcaatctaaagtatatatgagtaaacttggtctgacagttaccaatgcttaatcagtgaggcacctatctcagcgatctgtctatttcgttcatccatagttgcctgactccccgtcgtg…	WY-f	https://benchling.com/s/seq-6AKKNOwlX3YR8FlSJfQL
pL1M-WY-G	acagtatttggtatctgcgctctgctgaagccagttaccttcggaaaaagagttggtagctcttgatccggcaaacaaaccaccgctggtagcggtggtttttttgtttgcaagcagcagattacgcgcagaaaaaaaggatctcaagaagatcctttgatcttttctacggggtctgacgctcagtggaacgaaaactcacgttaagggattttggtcatgagattatcaaaaaggatcttcacctagatccttttaaattaaaaatgaagttttaaatcaatctaaagtatatatgagtaaacttggtctgacagttaccaatgcttaatcagtgaggcacctatctcagcgatctgtctatttcgttcatccatagttgcctgactccccgtcgtg…	WY-g	https://benchling.com/s/seq-Y5StYmf3rGXeT8d0wXR9
pL1M-WY-H	acagtatttggtatctgcgctctgctgaagccagttaccttcggaaaaagagttggtagctcttgatccggcaaacaaaccaccgctggtagcggtggtttttttgtttgcaagcagcagattacgcgcagaaaaaaaggatctcaagaagatcctttgatcttttctacggggtctgacgctcagtggaacgaaaactcacgttaagggattttggtcatgagattatcaaaaaggatcttcacctagatccttttaaattaaaaatgaagttttaaatcaatctaaagtatatatgagtaaacttggtctgacagttaccaatgcttaatcagtgaggcacctatctcagcgatctgtctatttcgttcatccatagttgcctgactccccgtcgtg…	WY-h	https://benchling.com/s/seq-avQe5MUOpqUJ1hH42bBO
pL1M-SC-A	acagtatttggtatctgcgctctgctgaagccagttaccttcggaaaaagagttggtagctcttgatccggcaaacaaaccaccgctggtagcggtggtttttttgtttgcaagcagcagattacgcgcagaaaaaaaggatctcaagaagatcctttgatcttttctacggggtctgacgctcagtggaacgaaaactcacgttaagggattttggtcatgagattatcaaaaaggatcttcacctagatccttttaaattaaaaatgaagttttaaatcaatctaaagtatatatgagtaaacttggtctgacagttaccaatgcttaatcagtgaggcacctatctcagcgatctgtctatttcgttcatccatagttgcctgactccccgtcgtg…	Sc-a	https://benchling.com/s/seq-CKxguhzPt8eLxp2ln4M8
pL1M-SC-B	acagtatttggtatctgcgctctgctgaagccagttaccttcggaaaaagagttggtagctcttgatccggcaaacaaaccaccgctggtagcggtggtttttttgtttgcaagcagcagattacgcgcagaaaaaaaggatctcaagaagatcctttgatcttttctacggggtctgacgctcagtggaacgaaaactcacgttaagggattttggtcatgagattatcaaaaaggatcttcacctagatccttttaaattaaaaatgaagttttaaatcaatctaaagtatatatgagtaaacttggtctgacagttaccaatgcttaatcagtgaggcacctatctcagcgatctgtctatttcgttcatccatagttgcctgactccccgtcgtg…	Sc-b	https://benchling.com/s/seq-K87IhymNqO7ppJq6rlt
pL1M-SC-C	acagtatttggtatctgcgctctgctgaagccagttaccttcggaaaaagagttggtagctcttgatccggcaaacaaaccaccgctggtagcggtggtttttttgtttgcaagcagcagattacgcgcagaaaaaaaggatctcaagaagatcctttgatcttttctacggggtctgacgctcagtggaacgaaaactcacgttaagggattttggtcatgagattatcaaaaaggatcttcacctagatccttttaaattaaaaatgaagttttaaatcaatctaaagtatatatgagtaaacttggtctgacagttaccaatgcttaatcagtgaggcacctatctcagcgatctgtctatttcgttcatccatagttgcctgactccccgtcgtg…	Sc-c	https://benchling.com/s/seq-BkHnFqjlmFzR8DiEw8OU
pL1M-SC-D	acagtatttggtatctgcgctctgctgaagccagttaccttcggaaaaagagttggtagctcttgatccggcaaacaaaccaccgctggtagcggtggtttttttgtttgcaagcagcagattacgcgcagaaaaaaaggatctcaagaagatcctttgatcttttctacggggtctgacgctcagtggaacgaaaactcacgttaagggattttggtcatgagattatcaaaaaggatcttcacctagatccttttaaattaaaaatgaagttttaaatcaatctaaagtatatatgagtaaacttggtctgacagttaccaatgcttaatcagtgaggcacctatctcagcgatctgtctatttcgttcatccatagttgcctgactccccgtcgtg…	Sc-d	https://benchling.com/s/seq-G8dzor1rBnieVBa9WI4j
pL1M-SC-E	acagtatttggtatctgcgctctgctgaagccagttaccttcggaaaaagagttggtagctcttgatccggcaaacaaaccaccgctggtagcggtggtttttttgtttgcaagcagcagattacgcgcagaaaaaaaggatctcaagaagatcctttgatcttttctacggggtctgacgctcagtggaacgaaaactcacgttaagggattttggtcatgagattatcaaaaaggatcttcacctagatccttttaaattaaaaatgaagttttaaatcaatctaaagtatatatgagtaaacttggtctgacagttaccaatgcttaatcagtgaggcacctatctcagcgatctgtctatttcgttcatccatagttgcctgactccccgtcgtg…	Sc-e	https://benchling.com/s/seq-ZfUxRGQDbcQhDfeH3KAl
pL1M-SC-F	acagtatttggtatctgcgctctgctgaagccagttaccttcggaaaaagagttggtagctcttgatccggcaaacaaaccaccgctggtagcggtggtttttttgtttgcaagcagcagattacgcgcagaaaaaaaggatctcaagaagatcctttgatcttttctacggggtctgacgctcagtggaacgaaaactcacgttaagggattttggtcatgagattatcaaaaaggatcttcacctagatccttttaaattaaaaatgaagttttaaatcaatctaaagtatatatgagtaaacttggtctgacagttaccaatgcttaatcagtgaggcacctatctcagcgatctgtctatttcgttcatccatagttgcctgactccccgtcgtg…	Sc-f	https://benchling.com/s/seq-Bn7wzcwT7uYjgFDxpt12
pL1M-SC-G	acagtatttggtatctgcgctctgctgaagccagttaccttcggaaaaagagttggtagctcttgatccggcaaacaaaccaccgctggtagcggtggtttttttgtttgcaagcagcagattacgcgcagaaaaaaaggatctcaagaagatcctttgatcttttctacggggtctgacgctcagtggaacgaaaactcacgttaagggattttggtcatgagattatcaaaaaggatcttcacctagatccttttaaattaaaaatgaagttttaaatcaatctaaagtatatatgagtaaacttggtctgacagttaccaatgcttaatcagtgaggcacctatctcagcgatctgtctatttcgttcatccatagttgcctgactccccgtcgtg…	Sc-g	https://benchling.com/s/seq-qlSczItZJPPmmw4v2cll
pL1M-SC-H	acagtatttggtatctgcgctctgctgaagccagttaccttcggaaaaagagttggtagctcttgatccggcaaacaaaccaccgctggtagcggtggtttttttgtttgcaagcagcagattacgcgcagaaaaaaaggatctcaagaagatcctttgatcttttctacggggtctgacgctcagtggaacgaaaactcacgttaagggattttggtcatgagattatcaaaaaggatcttcacctagatccttttaaattaaaaatgaagttttaaatcaatctaaagtatatatgagtaaacttggtctgacagttaccaatgcttaatcagtgaggcacctatctcagcgatctgtctatttcgttcatccatagttgcctgactccccgtcgtg…	Sc-h	https://benchling.com/s/seq-9Xkz16eOhSkVPuTxodMU
cis-regulatory motifs (L1 plasmids)
pL1M-multiple motifs CE	acagtatttggtatctgcgctctgctgaagccagttaccttcggaaaaagagttggtagctcttgatccggcaaacaaaccaccgctggtagcggtggtttttttgtttgcaagcagcagattacgcgcagaaaaaaaggatctcaagaagatcctttgatcttttctacggggtctgacgctcagtggaacgaaaactcacgttaagggattttggtcatgagattatcaaaaaggatcttcacctagatccttttaaattaaaaatgaagttttaaatcaatctaaagtatatatgagtaaacttggtctgacagttaccaatgcttaatcagtgaggcacctatctcagcgatctgtctatttcgttcatccatagttgcctgactccccgtcgtg…	ME	https://benchling.com/s/seq-z8UGqP0PYhh9PYUnkGm6?m=slm-bj359eKVSpfjc79OKl3B
pL1M-AP2 motifs	acagtatttggtatctgcgctctgctgaagccagttaccttcggaaaaagagttggtagctcttgatccggcaaacaaaccaccgctggtagcggtggtttttttgtttgcaagcagcagattacgcgcagaaaaaaaggatctcaagaagatcctttgatcttttctacggggtctgacgctcagtggaacgaaaactcacgttaagggattttggtcatgagattatcaaaaaggatcttcacctagatccttttaaattaaaaatgaagttttaaatcaatctaaagtatatatgagtaaacttggtctgacagttaccaatgcttaatcagtgaggcacctatctcagcgatctgtctatttcgttcatccatagttgcctgactccccgtcgtg…	AP2	https://benchling.com/s/seq-T5TbIsXX6DnByYzDDfJT
pL1M-bHLH motifs	acagtatttggtatctgcgctctgctgaagccagttaccttcggaaaaagagttggtagctcttgatccggcaaacaaaccaccgctggtagcggtggtttttttgtttgcaagcagcagattacgcgcagaaaaaaaggatctcaagaagatcctttgatcttttctacggggtctgacgctcagtggaacgaaaactcacgttaagggattttggtcatgagattatcaaaaaggatcttcacctagatccttttaaattaaaaatgaagttttaaatcaatctaaagtatatatgagtaaacttggtctgacagttaccaatgcttaatcagtgaggcacctatctcagcgatctgtctatttcgttcatccatagttgcctgactccccgtcgtg…	bHLH	https://benchling.com/s/seq-j0AbbeAO0sqep4Ifu69l
pL1M-bZIP motifs	acagtatttggtatctgcgctctgctgaagccagttaccttcggaaaaagagttggtagctcttgatccggcaaacaaaccaccgctggtagcggtggtttttttgtttgcaagcagcagattacgcgcagaaaaaaaggatctcaagaagatcctttgatcttttctacggggtctgacgctcagtggaacgaaaactcacgttaagggattttggtcatgagattatcaaaaaggatcttcacctagatccttttaaattaaaaatgaagttttaaatcaatctaaagtatatatgagtaaacttggtctgacagttaccaatgcttaatcagtgaggcacctatctcagcgatctgtctatttcgttcatccatagttgcctgactccccgtcgtg…	bZIP	https://benchling.com/s/seq-8XAJZmoHeMZusddq5CT4
pL1M-C2H2 motifs	acagtatttggtatctgcgctctgctgaagccagttaccttcggaaaaagagttggtagctcttgatccggcaaacaaaccaccgctggtagcggtggtttttttgtttgcaagcagcagattacgcgcagaaaaaaaggatctcaagaagatcctttgatcttttctacggggtctgacgctcagtggaacgaaaactcacgttaagggattttggtcatgagattatcaaaaaggatcttcacctagatccttttaaattaaaaatgaagttttaaatcaatctaaagtatatatgagtaaacttggtctgacagttaccaatgcttaatcagtgaggcacctatctcagcgatctgtctatttcgttcatccatagttgcctgactccccgtcgtg…	C2H2	https://benchling.com/s/seq-bmwh7dHw15Tc42CLwh4M
pL1M-EIN3 motifs	acagtatttggtatctgcgctctgctgaagccagttaccttcggaaaaagagttggtagctcttgatccggcaaacaaaccaccgctggtagcggtggtttttttgtttgcaagcagcagattacgcgcagaaaaaaaggatctcaagaagatcctttgatcttttctacggggtctgacgctcagtggaacgaaaactcacgttaagggattttggtcatgagattatcaaaaaggatcttcacctagatccttttaaattaaaaatgaagttttaaatcaatctaaagtatatatgagtaaacttggtctgacagttaccaatgcttaatcagtgaggcacctatctcagcgatctgtctatttcgttcatccatagttgcctgactccccgtcgtg…	EIN3	https://benchling.com/s/seq-tavqU3Xd8J2y9ETICRVU
pL1M-GATA motifs	acagtatttggtatctgcgctctgctgaagccagttaccttcggaaaaagagttggtagctcttgatccggcaaacaaaccaccgctggtagcggtggtttttttgtttgcaagcagcagattacgcgcagaaaaaaaggatctcaagaagatcctttgatcttttctacggggtctgacgctcagtggaacgaaaactcacgttaagggattttggtcatgagattatcaaaaaggatcttcacctagatccttttaaattaaaaatgaagttttaaatcaatctaaagtatatatgagtaaacttggtctgacagttaccaatgcttaatcagtgaggcacctatctcagcgatctgtctatttcgttcatccatagttgcctgactccccgtcgtg…	GATA	https://benchling.com/s/seq-Tu67SBFV5RQSApmghuVC
pL1M-Myb/SANT motifs	acagtatttggtatctgcgctctgctgaagccagttaccttcggaaaaagagttggtagctcttgatccggcaaacaaaccaccgctggtagcggtggtttttttgtttgcaagcagcagattacgcgcagaaaaaaaggatctcaagaagatcctttgatcttttctacggggtctgacgctcagtggaacgaaaactcacgttaagggattttggtcatgagattatcaaaaaggatcttcacctagatccttttaaattaaaaatgaagttttaaatcaatctaaagtatatatgagtaaacttggtctgacagttaccaatgcttaatcagtgaggcacctatctcagcgatctgtctatttcgttcatccatagttgcctgactccccgtcgtg…	Myb	https://benchling.com/s/seq-2PPyDiWqJKpuaOBsYx1p
Chloroplast subcellular localization (L1 plasmids)
pL1M-Hcat-RbcS CTP	cagttaccttcggaaaaagagttggtagctcttgatccggcaaacaaaccaccgctggtagcggtggtttttttgtttgcaagcagcagattacgcgcagaaaaaaaggatctcaagaagatcctttgatcttttctacggggtctgacgctcagtggaacgaaaactcacgttaagggattttggtcatgagattatcaaaaaggatcttcacctagatccttttaaattaaaaatgaagttttaaatcaatctaaagtatatatgagtaaacttggtctgacagttaccaatgcttaatcagtgaggcacctatctcagcgatctgtctatttcgttcatccatagttgcctgactccccgtcgtgtagataactacgatacgggagggcttaccat…	HcatRbcS	https://benchling.com/s/seq-VeZLodMprByv2dGediRd
pL1M-Hcat-TOCC-CTP	cagttaccttcggaaaaagagttggtagctcttgatccggcaaacaaaccaccgctggtagcggtggtttttttgtttgcaagcagcagattacgcgcagaaaaaaaggatctcaagaagatcctttgatcttttctacggggtctgacgctcagtggaacgaaaactcacgttaagggattttggtcatgagattatcaaaaaggatcttcacctagatccttttaaattaaaaatgaagttttaaatcaatctaaagtatatatgagtaaacttggtctgacagttaccaatgcttaatcagtgaggcacctatctcagcgatctgtctatttcgttcatccatagttgcctgactccccgtcgtgtagataactacgatacgggagggcttaccat…	HcatTOCC	https://benchling.com/s/seq-2X4Ni4YZnsn314Cc6uqi
pL1M-Hcat-RCA-CTP	cagttaccttcggaaaaagagttggtagctcttgatccggcaaacaaaccaccgctggtagcggtggtttttttgtttgcaagcagcagattacgcgcagaaaaaaaggatctcaagaagatcctttgatcttttctacggggtctgacgctcagtggaacgaaaactcacgttaagggattttggtcatgagattatcaaaaaggatcttcacctagatccttttaaattaaaaatgaagttttaaatcaatctaaagtatatatgagtaaacttggtctgacagttaccaatgcttaatcagtgaggcacctatctcagcgatctgtctatttcgttcatccatagttgcctgactccccgtcgtgtagataactacgatacgggagggcttaccat…	HcatRCA	https://benchling.com/s/seq-Kw2X83qPFihCyyYrcpUg
pL1M-Hcat-CAB-CTP	cagttaccttcggaaaaagagttggtagctcttgatccggcaaacaaaccaccgctggtagcggtggtttttttgtttgcaagcagcagattacgcgcagaaaaaaaggatctcaagaagatcctttgatcttttctacggggtctgacgctcagtggaacgaaaactcacgttaagggattttggtcatgagattatcaaaaaggatcttcacctagatccttttaaattaaaaatgaagttttaaatcaatctaaagtatatatgagtaaacttggtctgacagttaccaatgcttaatcagtgaggcacctatctcagcgatctgtctatttcgttcatccatagttgcctgactccccgtcgtgtagataactacgatacgggagggcttaccat…	HcatCAB	https://benchling.com/s/seq-n2zBskC5JaydVOdlOA9V
pL1M-p19	acagtatttggtatctgcgctctgctgaagccagttaccttcggaaaaagagttggtagctcttgatccggcaaacaaaccaccgctggtagcggtggtttttttgtttgcaagcagcagattacgcgcagaaaaaaaggatctcaagaagatcctttgatcttttctacggggtctgacgctcagtggaacgaaaactcacgttaagggattttggtcatgagattatcaaaaaggatcttcacctagatccttttaaattaaaaatgaagttttaaatcaatctaaagtatatatgagtaaacttggtctgacagttaccaatgcttaatcagtgaggcacctatctcagcgatctgtctatttcgttcatccatagttgcctgactccccgtcgtg…	p19	https://benchling.com/s/seq-eyLnUKyJLruWUifj5PDZ?m=slm-ockFM6ITdm29fLSvTxCN
